# Supplementary material for: Patient Interaction Involving Older Adults: Provider vs. Caregiver Expectations
Source: Geriatrics (Basel). 2022 Sep 17;7(5):101. doi: 10.3390/geriatrics7050101 (PMC9498497; doi:10.3390/geriatrics7050101)
Supplement: Supplementary file 1 [file geriatrics-07-00101-s001.zip]

Archive with 1 entries (1 files):
- geriatrics-1778557-supplementary.pdf
